# Supplementary material for: Unlocking the Potential for Genetic Engineering of the Straw-Degrading Mushroom Stropharia rugosoannulata by Constructing a CRISPR/Cas9 Gene Editing System
Source: J Fungi (Basel). 2026 Apr 8;12(4):269. doi: 10.3390/jof12040269 (PMC13117603; doi:10.3390/jof12040269)
Supplement: Supplementary file 1 [file jof-12-00269-s001.zip]

Archive with 1 entries (1 files):
- jof-4180241-supplementary.xlsx
