# Supplementary material for: Unlocking the Potential for Genetic Engineering of the Straw-Degrading Mushroom Stropharia rugosoannulata by Constructing a CRISPR/Cas9 Gene Editing System
Source: J Fungi (Basel). 2026 Apr 8;12(4):269. doi: 10.3390/jof12040269 (PMC13117603; doi:10.3390/jof12040269)
Supplement: Supplementary file 1 [file jof-12-00269-s001.zip › jof-4180241-supplementary.xlsx]

## Sheet: Supplementary Table S1
Supplementary Table S1. Primer sequences intended for the construction of the GPiE-SrU6 plasmid and for sequencing verification of mutants
Primer name	Sequence (5’to3’)
SrU6-1- sgRNA-F	AGAGGTAATCCTTCTTTCTAGATTAATTAATATTCTG ACCCGCTCAGG
SrU6-1-sgRNA-R	AGTTCTTGGAGCGGCCGCCGTGCACCAGCCGGGAA
SrU6-2-sgRNA-F	CGGCGGCCGCTCCAAGAACTGTTTCAGAGCTATGCTGGAA
SrU6-2-sgRNA-R	AGTCCATTGATTAGAGTGGCTGCACCAGCCGGGAATCGAA
SrU6-3- sgRNA-F	GCCACTCTAATCAATGGACTGTTTCAGAGCTATGCTGGAA
SrU6-3- sgRNA-R	GCGCCCGAAGATTTCGACATTTTCTTGCACCAGCCGG GAATCGAA
Hyg-chk-1F	CCTGCGGGTAAATAGCTGCGC
Hyg-chk-1F	CTGCGCCCAAGCTGCATCAT
ura3-chk-F	TTTTGGCAATCATTGACGGA
ura3-chk-R	AATTTTGTGAACACCGCTCG
18S-qPCR-F	CGCCTGGGTACGGTTTAACT
18S-qPCR-R	CGGGTCGCTTTTAGTCCGAT
Hyg-qPCR-F	ATGCTCCGCATTGGTCTTGA
Hyg-qPCR-R	ATTTGTGTACGCCCGACAGT

## Sheet: Supplementary Table S2
Supplementary Table S2. Primer sequences for off-target site detection in gene editing
Target 1/2	Name of the primer	Sequence	region
Target 1	OTS1-1F	GGACCTTTCAAGACATCCTCCACTG	Scaffold4:3354123-3355323
	OTS1-1R	AACGCAGCATCTTGAACTTACTCGA
	OTS1-2F	AGAAATGAACATCCTTTGTCCCGCT	Scaffold5:2120682-2121882
	OTS1-2R	CGCGGTTGGAATGGAAGGAAAAATT
	OTS1-3F	TTCACATCCAAAGGAGCCTCTTGAC	Scaffold11:391184-392384
	OTS1-3R	TGACGGACATTGCCACTGTCATAAA
	OTS1-4F	ACGAGACGGATAAAAACTGGCACAT	Scaffold1:1388613-1389813
	OTS1-4R	ACTCAGGTCCTAGTGTCACAGACAA
Target 2	OTS2-1F	CGGATAGGCCTTGTTGAAACGTTTG	Scaffold4:436007-437207
	OTS2-1R	TCTGAATGTCACCCTATGTCACCCT
	OTS2-2F	AGCCCGGCTTATTGACCTTTGTTAA	Scaffold4:619157-620357
	OTS2-2R	AAGCCTTTACGGTTGGACTTAGTCG
	OTS2-3F	AGCCCGGCTTATTGACCTTTGTTAA	Scaffold4:649468-650668
	OTS2-3R	AAGCCTTTACGGTTGGACTTAGTCG
	OTS2-4F	ATACTGTTTGCTTGCTGTTTGCCTG	Scaffold4:3012264-3013464
	OTS2-4R	TTCTTTCCTGGAACGATTCTTGGGG

## Sheet: Supplementary Table S3
Supplementary Table S3. Three distinct SrU6 promoters were utilized to individually drive sgRNA expression for screening the optimal promoter for gene editing
Plasmid name	Mutants/transformants	Editing efficiency
GPiE-SrU6-1-sgRNA	0/10	0
GPiE-SrU6-2-sgRNA	0/10	0
GPiE-SrU6-3-sgRNA	1/10	0.1

## Sheet: Supplementary Table S4
Supplementary Table S4. Copy number analysis of the hyg gene in transgenic S. rugosoannulata
Transgenic	18S gene				hyg gene				Log value ratio of concentration	Copy
strains	CT	Log value of concentration	Tm		CT	Log value of concentration	Tm			number
T12	20.05	-1.46	82.7		18.78	-1.28	87.45		0.88	1
T20	24.82	-3.15	82.23		21.72	-3.52	86.86		1.12	1
T26	23.51	-2.68	82.82		21.61	-3.44	87.64		1.28	1
T28	24.95	-3.19	82.51		21.2	-3.12	87.33		0.98	1
T32	28.89	-4.58	82.22		24.72	-5.81	87.22		1.27	1

## Sheet: Supplementary Table S5
Supplementary Table S5. Detection and analysis of off-target sites for gene editing in S. rugosoannulata
Numbers	Target 1/2	Potential off-target sites	Mismatch bases	Off-target detection(yes or no)	region	sequence
1	AGAAAATGTCGAAATCTTCGNNN	AGAtAAaGTCGAAATCTTCtCGGG	3	no	Scaffold3:59262-60462	GACCGTTCAGCAGTCCCATTCGACTTGGAGGATTGTGGGGCTGTAGGGACGAATAGGAGCCCATTTTCTTCAAAGAAAGCTCGCCAGAGGTCACTGAGGAATTCCCTTGCATTGTCAGTTCGTACGTAGACCATACGCTTCCCAGTTATGGTCTCAGCTTGACTTTGTATATAGAAAGCGCCCTGAGGGTAGTTTCTGCCTCGCGGTTGGCTAAGAAGAACGATTGCTTCCGTGATGAGGCGCTATCATGGATCTTCATCGCGTATATGGCTCCCCCTGCCGAGGTAACTCGTGCAGGTCCCCAGATATCGACATTGGTTAGGCGGAGGACTTCAGTCTCAGGTATGATTTCCTCATCAAAGGGGCGTTGTTTCTGATTGGCTATAATGCAGTCTTCAC…
2	AGAAAATGTCGAAATCTTCGNNN	cGAAAATGTCGAAgTCgTCGCCAG	3	no	Scaffold4:3354123-3355323	GTTTGAAGACCTGGCGACTAGGTCCGAGTTGGCGAGAAAGCGGCACTGGCATTACAATTGTCACTCAATTACCGTTACTATTTTGGTTAGCCGCATTTGTCATCTCCATCCCCATCCCTGAAATGCATCGGACCAATCCTCGCAGTATATTCAGTCAGGAAAAGTGGAGAATGTATTAGTATTTAGTACTAGGTGCAGATAGCACTGGCTTGTAAGTTCAGTAGAAACCGACCAGACTTCGTACTTCCTTCATTGTTTTTCTGAAAGTTGCTTCGCCTCTTCTGCACCATTCTTCCCCACCGCGTCAAGGTATCCAGGATCCTTCCTCAGTCTCTCAAATTCAGCCCTGGGACCTTTCAAGACATCCTCCACTGCGTTAGCCACATCTACTTTCAACGC…
3	AGAAAATGTCGAAATCTTCGNNN	AGAAAATGcCaAAATCTTCaAGCA	3	no	Scaffold5:2120682-2121882	TTTGGGATCTTCACGCTGGGGTATTGTGATACTGTCGAAGCTATACACAGACATAAGATGACATGTCTGAAAGGTTGGAAAGACAGACACGTACTCATGAAGGTTCATGATTTCAAATCCTTTCGCACAGAAGATGGCAATCCTTGCTTTGAGGAAGATTACATCGAACGAATCTGATGGGAGGAAGAAGTCTCTGTATATCCTAAACCACTCTGATTTAGTGGAGCGGAACCCTAGTCGGGAACCAAAGCCAGCAGGAGCTTTCACGCCTTCATTGATTTTATCGCCTACAGGCTCCAAGACACGGAAGATACTGTTCAACTACTAAGGCGTTAATGTACATCTAGGACAACAATCCGAGTAGATCGCTCACCGATTTCTTCTTCATATAGATTATTA…
4	AGAAAATGTCGAAATCTTCGNNN	AGAAAATGTCGAAATgTcCtGCAC	3	no	Scaffold11:391184-392384	TAGCCTTAATTTATGTAAGTAGCACTCTACGTTGCCCCGCCCAAATCCAAGCCACCATGAACCTTCTCTGCTATTTCCCGGAGAAAAAAACTGATGTGGAAATCAACATTAAAGCTGACTCTCGTGTTTCCGCGCTGATTAAAGAGATCCCCAAGGAGCTGACTACATTCCGGAATCATGTCAATGTCATACGGGACTATCTTGAGCTCTACAAGGTACGCTCACTTGCTCTGGTATTGAACACGCCAGCTGACTCTGAACAGAGTGATCTTCCCATTGAGCCTTTTGAAAACCAACGAAAACGAGCTTTAAATTGGCTTCACATCCAAAGGAGCCTCTTGACACTGCCCTCAAACTGTACAAGATATTTCCCGACGAGCCGGATGACGACTACTTTCA…
5	AGAAAATGTCGAAATCTTCGNNN	AGAAAAgGTCGAcATCaTtGTAAA	4	-	Scaffold1:1388613-1389813	TTCTTTATATCTGTTCAACGGATGCAAAGTAAGTGCCAGTCCTCATAATTTTAGAGCACTTTCCTAATGATTGTAATGACACATTGAAATAAATGACTGGTGACATTGATAGCAAATAGCATACAACTGACTGGGAAGAAATGGTTCAAAAAAGATCAAAGTGTTGGTCTAACAGACAGGGAAGACACGAGAGAAGGCGGGACATCAGTACATACATTGAAGCAATTTCTCATGACCTGTTCAGACGTCAGCTTATCACACACGTCAAGCGGCTAATATTAGCAGCAGGCACTGGATAGTTTGAACGCCAGTTCATCAAATCGCACCGTGCATTACGAGACGGATAAAAACTGGCACATAGTATATATGCGTCAAATATTGAAAGCATTGGGATTAAAA…
6	AGAAAATGTCGAAATCTTCGNNN	AttAAATGTgGAcATCTTCGGCGT	4	-	Scaffold1:1447062-1448262	TCAGGGAGCGGACTCGGATAAGGCGGGTTGATGCAGTACGAAGGAAGAGCAATGCAATCAAAGGCTAAATAAGTGGAGTCTGTATAGAGACAACGTTAATCCTCGTTAATCCTGATCGATCATGATCACAGAAGATAACTTGCCAGTGCTCTTTTGACGCCCGGAGCCGCGATAGGCAGTCGTGGGAAGAGGAAAAGATTGGATGGAGTCTGACATAATAGAACTTAAAAATGGAGTTGCGAACTGTTGAGAAAGGCTGAATGTTTAGTAGTATAAGAGGTCCATGAAACGTAGTCGAATAAGGAGAAACAGGATGTGGGGAAGAAAGTAGACTCACCACGCATCATACAGTCGCGTTCATATACTACGTAGCAGCTACTGCTCCTCTCATCCATACGC…
7	AGAAAATGTCGAAATCTTCGNNN	AGAAAgTaaCGAAATCTcCGTCCT	4	-	Scaffold1:2879220-2880420	ATCTGCTTCAGAGGGAACACTGTTTGGTAATGACTCTAAAGAGTCGAAGTACATATGCTGGAACATGGGATGGAATTTGGCAGAACATGCCTTAAGAACTTCTTGAGCAACAAAGCCACCCAACACGGCGTTCATTGGCGATAAATCACCCGTAGCTTGGAACGCCATCTCCTTTAAAACCTTCTCATCCGCGTCTGAGTCTAGCTTCTGCGCCAGAGCAACAACTTCAGCCGCGTCCTCTTCATTTCGTGGCCGTGGGGAGCGATTGTGAACAGATTCAAATTCAGAAATGGCCTGAAATCCGACCTGTAGAATAGAAGGCCGATCGAACTTCGCAAAGTCAGTGACGAAATATTCTGGAGCCTCTAATGACTCTCTCAGTGATTTCTGACAGAATTT…
8	AGAAAATGTCGAAATCTTCGNNN	AcAAAATGTCGAAgTCTTacCTCA	4	-	Scaffold1:4216365-4217565	TGGTAGTGCAGGTGGGAGCAGTGGTGGCGTGTCACCATTGCCACAGAGCACAAGCAGTGGAAGTGGTAGCGCAAGCACCAGTGCGCCTGGCAGTACAGGCAATACTTCACCTCAGTTGCCATCGCCTGCAGGGTCAGGCGGGTCAAGCAGCACGACAAGCTTGCGTGGGACGGTTGACCAGAATCCCCAGTGAGTCCCTCTTCATATAGCGATTGTTGAACCATTTCTGTACTTTCCCGCCCATACAATAATGCCCGAGTCAAGGCGAATCATTTACCTTATATGCACCGCTTCTATTATTGTCTTGTCTGTTTTGTCTTTCTGCCCTTTTTCTTTGCCGGATTGCACATTTTGAGCTATGATAATTGGCTCTGCATTTATCAAAAATGGATCTATTCA…
9	AGAAAATGTCGAAATCTTCGNNN	AGtgAATGTCGAAcTCTTgGATGA	4	-	Scaffold1:4800286-4801486	CTTGTCCTGTAATCGCTTAACTTTCTCAAGTAAGCGACGGTGTTCGGCTTTGAGATGCATGTACAATTCCCTGATCTCTCGGTACTCGGCGACTGGAATGAGAACTTCTAAAAGCGCAATCTGCATGTATTTGTTAGATAGATAAGAGACCAAGCTTACAAACTCACCATATGCTCGATTTTTACGTTCTTTGAAGCGTTGCACATCCCGCTCTATGCCTTCATTGCGCTCCTGCATTTGCTTCAAGGCGCTTTCATCATCTGCAATGGCCTGCCAAAATCAATCAAGTCGTCCACAAAGACGACTATAAGGTGCACACCTGCTGAATATTTTTAAATCATGGCCAGCTTGTATGAGAGTCGTATGCCAGTTGGTAAGATTTTCGTCACCAGCAGCTTT…
10	AGAAAATGTCGAAATCTTCGNNN	AGAAAAcGTatAAAaCTTCGATTT	4	-	Scaffold2:283561-284761	CACTTTGCTGTCTACCATAAATAAAATTATACCCATTTTGAATGCTATATGTCAGAAGCCACCAGAGCCTAGTGCTCGGAGGTACTGCAAGCTCAAGTATACCGAAATTCGCGTACATGTCCCTCCCTCCGAGGACAACCAAACAAATCAAAACTTCAGCTGCTCTTTCTTTCATCACGAGCTTTTGACGGCTCTAGAAGACGTATGCAGAAGACCACTTCTGTCCTCTGCTCATCTGGAAAATATTAATAGCTTCCCAATACGTTATGCTCCTCAACATCTCTCACTCAGTTTCATCTCCAATGAACTTCCCATCCATCATACGGGTGCCATGTCCAACCCCAATCAACACCGTCTCTTGAGAATATGCAGATAACAAGTCTATCTCTTCAGCGCTCT…
11	ACTTCGTCTACTTTGAAGACNNN	ACaTCGgCTgCTTTGAAGACGGTT	3	no	Scaffold4:436007-437207	ACATAAACAGGGCGCAACTGTGGGCGCCTGATGTGGCAAATCCCGAACTTACCACAAGTGCGCACCCTGGGTTGACGTCGGGCAAGCGCCTGATCATGTTGATGTCACACCCCGCACACATGATCGTCCATCCCCGCATACAGGATATATTATCTGAAGGAACAGGGTTCGGGTATAATCGCTACGACATACAAAGAGATTCGATCCCATTATCATGCCATTCAGTATTATGACTCGATACGCCCGGATAGGCCTTGTTGAAACGTTTGTTGAGTGACAAGTGCAAAGCAATGTGAATCCTAGCTAGATAATAACGAATAGCTTGTGATAGAACGCGACATGCACATGAAGTTGGGTTTGTGGGTTATTTTAGAAGAAGCCACGCTGCAGTCGTGTAGT…
12	ACTTCGTCTACTTTGAAGACNNN	ACTTCcTCgAaTTTGAAGACATTA	3	no	Scaffold4:619157-620357	AAAAGGATAGATTCTGGAGGCTTGTCAGGAACGAGCCTATTTTTAGAACAGTTAAACCGTCTTTTGGTGCCTGGGCGTCTGTCTGCCCCCTGAGTACAGTCAGTTTTACTACGCCTTGGCTTTTTGGAATGTAAGCCGGGACAGAGTTACCCCACTGGTGAGTCATCTCGCCTCCGACTGTACCCGCTTTTCAGGGTCTATCAGGCTCCTGCCAAATAGCCCGCTATATTCCCTCCGTATGGCCAGTACGAGGCTTCGCTAATTAGCCCGGTAGAACTGTCTAAGTTTATTAGCCCGGCTTATTGACCTTTGTTAATTAACCCGGTATAACGTTCAATCAAAACAGCCCGGTATAACGACTAAGTCATTTAGTCGGTATAATGCCTAAGTCAAATAGCC…
13	ACTTCGTCTACTTTGAAGACNNN	ACTTCcTCgAaTTTGAAGACATTA	3	no	Scaffold4:649468-650668	AAAGGATAGATTCTGGAGGCTTGTCAGGAACGAGCCTATTTTTAGAACGGTTAAACCGTCTTTTGGTGCCTGGGCGTCTGTCTGCCCCCTGAGTACAGTCAGTTTTACTACGCCTTGGCTTTTTGGAATGTAAGCCGGGACAGAGTTACCCCACTGGTGAGTCATCTCGCCTCCGACTGTACCCGCTTTTCAGGGTCTATCAGGCTCCTGCCAAATAGCCCGCTATATTCCCTCCGTATGGCCAGTACGAGGCTTCGCTAATTAGCCCGGTAGAACTGTCTAAGTTTATTAGCCCGGCTTATTGACCTTTGTTAATTAACCCGGTATAACGTTCAATCAAAACAGCCCGGTATAACGACTAAGTCATTTAGTCCGGTATAATGCCTAAGTCAAATAGCC…
14	ACTTCGTCTACTTTGAAGACNNN	ACTcCGTCTAaaTTGAAGACATAC	3	no	Scaffold4:3012264-3013464	CTGCAGCTTGCATGACAGAAGATGATAGTCACAGATTGGTCCGTAGATGCTGCGCGATGTCATGACGTTATGCACCGGCAATCTTCGTGCTTCAACGGCACGGTCACGGCAGCAAAACTAATGCAGTATTTATTTCTTTGAGGCATGAAGCACTGAGATCGCGCAAACCTCCAGTGCATTTGGACATCATTGAACATGACCTGAAGAAGTAAACAGATGTAAGCAGCTCAGAACAGACTAGAGTCTCTGGGACAGTCATTTAGAAAGAAGTGAAGGTCGGAAACAAGCCCGGAGTATGCCATTGAAACTAATCTTACAAAGTGATACTGTTTGCTTGCTGTTTGCCTGCTAAATAAAATATGATAGACATCGGCATACCGCAGAACCAGGCAGAACGAC…
15	ACTTCGTCTACTTTGAAGACNNN	ACTTCcTCgAaTTTGAAGACATTA	3	-	Scaffold5:2865951-2867151	CAACGCCGACTGGTCATCAGAGCCATTCTTCCATGTCAGGTCAACCTTCATCTATACAAGACGTGATTATGAAAAATGGGACTATGCCCCCTATGGCGGTAGTCAAACGGTCTCGGCCATGATTTCTAACGCCCGGTGATAGGGCACCTAAGTGCCTGGCCATGAAATTTTGCGATTTTACTATAAATCCTATCATTTCAGTAGTCTAGACTATTAAAGTCGTATTAAAGACTTCAGTATGACCCAATGAGAGACAGAGAATAACGAAGACAAGTGTAGACCTCCACTTAATCAATTAAGCGGGCTATTTTAACTATAAGCGAAACCACACTAAAAGCTTAAGTAAAAGTGACGACGGTAACTGTCCACGTTAGAGAATTTAACTGGAGAGTAAACCAA…
16	ACTTCGTCTACTTTGAAGACNNN	ACTTCcTCgAaTTTGAAGACATTA	3	-	Scaffold5:2880505-2881705	AATGAAGAAGTGCAATCGCTCAACGGAGAGAACGATGAACAGCGTGGCGGGTTAAAAATAGACGGCCGGCGAAGTCCGAAAGTAAAAAGAGATCAGTCAGTATCGACTGAGGACAGTCGAGTTATGGTTTGGGAGATGATAGGGCACCTAAGTGCCTGGCCATGAAATTTTGCGATTTTACTATAAATCCTATCATTTCAGTAGTCTAGACTATTAAAGTCGTATTAAAGACTTCAGTATGACCCAATGAGAGACAGAGAATAACGAAGACAAGTGTAGACCTCCACTTAATCAATTAAGCGGGCTATTTTAACTATAAGCGAAACCACACTAAAAGCTTAAGTAAAAGTGACGACGGTAACTGTCCACGTTAGAGAATTTAACTGGAGAGTAAACCAA…
17	ACTTCGTCTACTTTGAAGACNNN	ACTgCGTCTAaaTTGAAGACCATT	3	-	Scaffold7:1379778-1380978	GACCACTTTCTCGACTTAACCACGTCTCTGCTCTCCCAATTTCTCTACGACGAGCTGAAGAATGGGGATCTCCCTCCTGAGATATGGTACGCCATCATCAACTACATCCCACCCGCGTCGCTGCGCCGACTATACGCGTTGAACCGAATCTTCTTCGAAGTTGTGATGCAGGAGAAATATCGCAGTGTTGTGCTCGACAGCAGGGAAAGAGGTTTCCAGTGTAAGGTGGATGGCTTGCGGTAAGACTCCAAGTCAACATTCCTGATATTCTGACACCGTTTCGTCTTTCCAGGATTCCAGCCATTGCTCGCCATGTAAAGTCATTGCACCTCGCAGCTCACGTGCACTTGGAGGAAGTCGCAACTCCGGTTCGCCAGCCGGACTCTAGTGCGGCTGTCA…
18	ACTTCGTCTACTTTGAAGACNNN	ACTTCGatTACTTTGAAGcCCTTT	3	-	Scaffold11:451773-452973	GGAGCAGGTCACGCAGATGCATTTGGAGACATATGCGGGAATGCATTTGTAATAACTGTACAGTACCAGGCGGGCGTCATACCTTGCGCACGCCCTCCTATTTCCCATCACTCTCCCACATTTGATATAAGGTACGATGGGCTGACTGAGGCTGACTGTTTGCTTGCGCAAGCGCTTATCGTTATCTTGGTAGACAAAATGAGAGAGAAGTGGAAGAAGAAACGCTCCCGCAGGCTTAGGCGCAAGCGCAGAAAGATGAGGGCTCGCTCCAGTAAGTTTGAGGTCTATTTAGCAGTGCGCATATCTGACGATCCCTGCAGAGTAAACGTGTCTAGGAGGGTGACCAGCACTTCGCTATGTTTTGAAATGACTAGCTCCGCCCATGATGATCGTCTGGTC…
19	ACTTCGTCTACTTTGAAGACNNN	ACaTCaaCTACTTTGAAGAaCCTG	4	-	Scaffold1:513283-514483	TCACCCGCTACGACGAGGCGACAAAAACGCGGTTTGCGTCGATGCCAGGCGTAGGCCGCGCTACAGAGGCGGTGCTACAAACTTGACATGGCGCTCCGTCTCAGTTCTCCTATGATAATGTTCTACATGGAACATAAACCCTTGTTCGCAATCATTTTACTTATTAATATTGGACGATCAAATATTGTGCCCAGGCGTCCAATGGGCGTTTATGAACATGTAAAGTTGGGCGGATGTTCTCATCCGGGCTTTGCAATTGATTTCGTTTCAAAAATAGTTATTTATACTCTACACTCTACTCAGTATTTATAGATCGTACAGTGACAGTGGGAATGGGAAGATCCATTCGATTAACGGTGTGCAGTGGTACCCAGTCTCACGGTTGAACGCAGTTCATTA…
20	ACTTCGTCTACTTTGAAGACNNN	cCTTgGTgTACTTTGAAGAgCTAG	4	-	Scaffold1:671261-672461	TAATAGCAGCACACCAGTACTTGGGCCCAGTCATTGCTTCCCCTCCTTCTGGTGCCCCACCCGGCCCTCCACTTGTATGGGAAACACAAACAATCATGACTATACCACAGCCCGCCCCAATTAATCCACTTCCAGCCTCCGGACTTGGACTGACCAACATAGACATAACAGATGCTATGTTCGGCGATCGGCAATCGGCGGAGGAGGCGACGACAAGCTTTCCAGACCAAGGAACAGGCCCATCGTTGAGCGCCTTGCATTCAATTTCACGAGAATTTCCCTCATCACGCCAGCCGTGTATTGCAGCACCAACCAAAAAGAAAAGAATTAGAAAAACAGATGCAGAGCTGTTACAGCAGGCTACTGAAGAATACCAATCAAAACCTGCAAACATGCGCA…
